# Supplementary material for: Tumor-Derived Extracellular Vesicles Induce CCL18 Production by Mast Cells: A Possible Link to Angiogenesis
Source: Cells. 2022 Jan 21;11(3):353. doi: 10.3390/cells11030353 (PMC8834361; doi:10.3390/cells11030353)
Supplement: Supplementary file 1 [file cells-11-00353-s001.zip]

Archive with 3 entries (2 files):
- cells-1549751 supplementary/
- cells-1549751 supplementary/Table S1-supplementary.pdf
- cells-1549751 supplementary/Table S2-supplementary.pdf
